# Supplementary material for: Research on Single Nucleotide Polymorphisms Interaction Detection from Network Perspective
Source: PLoS One. 2015 Mar 12;10(3):e0119146. doi: 10.1371/journal.pone.0119146 (PMC4357495; doi:10.1371/journal.pone.0119146)
Supplement: S1 File — This file shows the mapping results of BOOST IG SNPsyn as well as the prediction power of the three methods. (XLSX) [file pone.0119146.s011.xlsx]

## Sheet: Sheet1
Note: The power to detect interacting SNPs of methods BOOST, IG, SNPsyn are compared using T2D and CAD data sets.
the top ranked 100 SNP-SNP interactions are selected in each methods. They contain 196, 121, 115 SNPs respectively for SNPsyn, IG, BOOST in T2D. In CAD this number is 197, 72, 72.
BOOST&IG means the common gene mapped by SNPs predicted in each method. C14orf-- means C14or gene family.
Result for T2D
BOOST		IG		SNPsyn		BOOST&IG		BOOST&SNPsyn		IG&SNPsyn		BOOST&IG&SNPsyn
Gene name		Gene name		Gene name		Common Gene		Common Gene		Common Gene		Common Gene
STRN3		SLC25A21		SLC25A21		SLC25A21		SLC25A21		SLC25A21		SLC25A21
SLC25A21		MIPOL1		NPAS3		LRFN5		RBM23		MIPOL1		TRA@
RBM23		LRFN5		SLC7A7		TRA@		TRA@		MDGA2		SLC7A7
LRFN5		MDGA2		EGLN3		SLC7A7		SLC7A7		TRA@		HEATR5A
TRA@		TRA@		MDGA2		NUBPL		HEATR5A		NPAS3
SLC7A7		KCNH5		RBM23		HEATR5A				SLC7A7
NUBPL		SLC7A7		MIPOL1		C14orf--				HEATR5A
PRMT5		PRKD1		RNASE7
C14orf--		NUBPL		OR6J1
HEATR5A		HEATR5A		OR4K4P
		C14orf--		DAD1
				TRA@
				NGDN
				C14orf--
				KIAA0391
				DHRS1
				STXBP6
				SCFD1
				KHNYN
				SALL2
				SNX6
				AKAP6
				ANGRNASE4
				RALGAPA1
				HEATR5A
				HNRNPC
				PAX9
				OR10G3
Results for CAD
BOOST		IG		SNPsyn		BOOST&IG		BOOST&SNPsyn		IG&SNPsyn		BOOST&IG&SNPsyn
Gene name		Gene name		Gene name		Common Gene		Common Gene		Common Gene		Common Gene
ZNF--		ZNF--		ACSBG2		ZNF--		ZNF--		ZNF--		ZNF--
UHRF1		HNRNPUL1		ANKRD27		UHRF1		COL5A3		COL5A3		COL5A3
GRIN2D		GRIN2D		ATF5		GRIN2D		NOVA2		NOVA2		NOVA2
GNA11		GNA11		BSPH1		GNA11
CYP2ACYP2S1		CYP2ACYP2S1		BTBD2		CYP2ACYP2S1
RPS5		RPS5		C19orf--		RPS5
COL5A3		COL5A3		C3		COL5A3
CYP2ACYP2G1P		CYP2ACYP2G1P		CACNA1A		CYP2ACYP2G1P
DKKL1		DKKL1		CALM3		DKKL1
NOVA2		NOVA2		CCDC123		NOVA2
CYP2A		C19orf--		CEACAM22P		CYP2A
CCDC155		CCDC155		CLC		CCDC155
				COL5A3
				CTU1
				CYP4F--
				EEF2
				ELL
				EMR4P
				EPS15L1
				FAM98C
				GLTSCR1
				GP6
				GPATCH1
				HNRNPUL1
				KDM4B
				KIAA--
				KLHL26
				LASS4
				LGI4
				LOC--
				MED29
				MGC2752
				MKNK2
				MUC16
				MUM1
				MYO9B
				NLRP--
				NOVA2
				OLFM2
				OR10H2
				PIN1
				PLD3
				PPP1R12C
				PPP2R1A
				PRPF31
				PSG9
				PVRL2
				RANBP3
				RASIP1
				RPS9
				SCAF1
				SF4
				SGTA
				SIGLEC5
				SIPA1L3
				SLC7A10
				SMARCA4
				SYT3
				TECR
				TMEM146
				UNC13A
				VRK3
				WDR88
				ZNF--
Note: The following genes are T2D and CAD related genes. All of them have been validated.
T2D		CAD
Gene name		Gene name
ADSSL1		LDLR
DIO2		APOC2
ITPK1		ICAM1
TMED10		APOE
TTC7B		TOMM40
IGH@		FUT2
SIVA1		DOCK6
RPL36AP2		IER2
KIF26A		ANGPTL4
LOC728755		SMARCA4
KCNH5		RAB4B
SLC7A7		ADCK4
SERPINA12		ZNF--
SERPINA3		C19orf--
PCK2		RSPH6A
RTL1		SF4
C14orf--		EGLN2
ESR2		FCAR
HIF1A		DNM2
		HNRNPUL1
		CLPTM1
		SNRPA
		ITPKC
Note: The following is comparison result.
	T2D	CAD
BOOST	0.2	0.08
IG	0.28	0.25
SNPsyn	0.05	0.078
