# Supplementary material for: Research on Single Nucleotide Polymorphisms Interaction Detection from Network Perspective
Source: PLoS One. 2015 Mar 12;10(3):e0119146. doi: 10.1371/journal.pone.0119146 (PMC4357495; doi:10.1371/journal.pone.0119146)
Supplement: S2 File — This file shows the details of the top 150 SNPs predicted by RandomForest in each WTCCC dataset. (XLSX) [file pone.0119146.s012.xlsx]

## Sheet: Sheet1
HT				T2D				BD				CAD
SNP	Importance			SNP	Importance			SNP	Importance			SNP	Importance
rs11702960	18.8513			rs12891750	19.9243			rs2832198	18.0964			rs6512130	33.7744
rs6006553	14.7693			rs10133904	18.0833			rs2837516	16.1738			rs10745023	29.9293
rs5756365	14.7341			rs1439178	16.3002			rs2831705	15.0029			rs1433062	28.6712
rs5767784	14.3593			rs17622868	15.6833			rs2831702	14.9414			rs2914638	24.6323
rs5752968	13.9189			rs1959274	14.6462			rs2835165	12.0472			rs4315457	24.3323
rs4821127	13.155			rs3850263	14.309			rs1612608	11.9879			rs2216662	21.5675
rs134637	13.1149			rs854407	14.2402			rs1738143	11.7938			rs8099940	21.5357
rs6006984	12.8923			rs1448569	14.0923			rs1735326	11.5739			rs11084562	17.7443
rs738975	12.0834			rs1853812	13.9142			rs2830862	11.3243			rs4804386	17.6067
rs1548235	11.9242			rs17113714	13.7105			rs7278793	10.2853			rs11671074	15.9183
rs739143	11.6447			rs12884979	13.2148			rs2823168	10.2637			rs8111948	15.732
rs916244	11.5406			rs8019621	13.0894			rs465353	9.92132			rs7254299	15.4862
rs2081727	11.4128			rs11622337	12.5337			rs4239797	9.69987			rs2051058	14.7724
rs132875	11.412			rs1742669	12.4315			rs2828810	9.64221			rs10419393	14.0477
rs134666	10.9444			rs1956948	12.0688			rs2837730	9.62934			rs347787	13.6105
rs132884	10.8952			rs2031935	11.8926			rs2828806	9.57696			rs8112276	13.2861
rs165924	10.802			rs12891944	11.6613			rs2226356	9.49347			rs9676602	12.1687
rs5761326	10.5574			rs970315	11.3505			rs2211847	9.13411			rs8107641	11.9834
rs463271	10.5476			rs1191378	11.3			rs2834310	8.97095			rs276711	11.1745
rs4821935	10.5298			rs10132580	11.2892			rs9974311	8.95199			rs889366	11.1704
rs1534884	10.4896			rs3784192	11.2725			rs2829214	8.73261			rs9630873	11.1237
rs140567	10.4757			rs8008166	11.1953			rs2835735	8.20896			rs2419950	10.7822
rs6001326	10.4214			rs11623300	11.1023			rs2831703	7.9345			rs17658470	10.7716
rs6519994	10.2221			rs12433161	10.9963			rs1354483	7.67673			rs1422837	10.4134
rs8139889	10.1445			rs7151863	10.9817			rs7410107	7.59713			rs7246997	10.3957
rs5752962	10.1258			rs10498283	10.9757			rs1382005	7.55783			rs415647	10.3577
rs5995036	10.0575			rs11850223	10.8162			rs2831677	7.53883			rs262577	10.1434
rs202657	10.0469			rs10142846	10.7225			rs2827881	6.88712			rs12974407	9.84486
rs11703808	9.90447			rs1754310	10.6346			rs467745	6.87358			rs4805612	9.84459
rs5999095	9.6941			rs12434724	10.3984			rs2064391	6.73619			rs352822	9.76449
rs5754701	9.60073			rs1763279	10.3473			rs2830624	6.70633			rs262566	9.71346
rs5759316	9.35911			rs3759639	10.3169			rs1735324	6.66614			rs4318314	9.62788
rs16985967	9.33779			rs360186	10.1156			rs432575	6.43299			rs4545929	9.55678
rs136458	9.13552			rs17096475	10.1017			rs2070410	6.38752			rs892200	9.42539
rs737804	9.12109			rs6571697	10.0848			rs2831678	6.36407			rs2965155	9.36272
rs137219	9.05533			rs12050467	10.0331			rs1236411	6.33262			rs10411264	9.34519
rs6005975	9.00229			rs10133634	9.95906			rs1997580	6.31456			rs352818	9.32353
rs465101	8.99581			rs221689	9.75126			rs2829547	6.2598			rs338586	9.30191
rs2076112	8.94492			rs1982749	9.676			rs1883813	6.24499			rs2968084	9.28119
rs7291954	8.81981			rs7148447	9.64397			rs2831671	6.22292			rs3745597	9.21269
rs3827281	8.69561			rs8015027	9.63015			rs1475577	6.21389			rs11673302	9.19056
rs361689	8.6806			rs2183235	9.57498			rs6517303	6.1824			rs17272543	9.14618
rs1028494	8.53947			rs17113090	9.54873			rs2179725	6.07335			rs419174	9.14528
rs4820848	8.50803			rs17114076	9.49305			rs2211973	6.01798			rs6509349	9.10975
rs12157657	8.46827			rs1957098	9.46789			rs2821826	5.84597			rs7252494	9.06
rs2267293	8.43031			rs2803936	9.42825			rs1012057	5.80718			rs4803400	9.02351
rs5768736	8.23036			rs11626113	9.41507			rs2262214	5.80164			rs8109880	9.0184
rs4140571	8.12524			rs17671047	9.38526			rs2831691	5.79224			rs10411185	9.01235
rs739206	8.0993			rs1956210	9.36629			rs2829542	5.75722			rs8109462	8.96578
rs3747106	8.07691			rs17672394	9.19584			rs2828793	5.74545			rs372889	8.94738
rs134678	7.95925			rs17671065	9.19309			rs2828827	5.71626			rs308056	8.91588
rs181408	7.94364			rs11845831	9.1047			rs2211869	5.67102			rs7247623	8.84142
rs1004970	7.91494			rs10138222	9.07941			rs2040113	5.6621			rs1813234	8.83872
rs2078202	7.77856			rs7158720	9.02362			rs2833271	5.6355			rs3745598	8.83303
rs17728461	7.77756			rs1951877	8.92433			rs1158904	5.62756			rs8103217	8.82439
rs135001	7.76718			rs1169462	8.85989			rs9976181	5.58964			rs749818	8.77808
rs909486	7.73057			rs1245400	8.84652			rs986917	5.58164			rs1628289	8.76116
rs9627278	7.66066			rs8014810	8.84372			rs2828835	5.56927			rs10422017	8.75775
rs169468	7.63843			rs1555415	8.83875			rs1783338	5.56782			rs12151072	8.68291
rs2330333	7.59817			rs4981504	8.58905			rs2823178	5.5552			rs7250088	8.63491
rs229540	7.57071			rs17674427	8.541			rs2823181	5.54118			rs171342	8.61878
rs418623	7.56038			rs1542908	8.48021			rs1910660	5.53733			rs8103159	8.61239
rs5749995	7.53847			rs17105095	8.46368			rs2828802	5.53208			rs8101643	8.61009
rs4820854	7.36661			rs12587094	8.46107			rs2823179	5.5296			rs8105765	8.59623
rs7287460	7.35328			rs221699	8.45557			rs2831690	5.5084			rs2195979	8.57879
rs41176	7.3134			rs1952566	8.2034			rs2260895	5.4976			rs4807956	8.45771
rs6009439	7.23921			rs7144806	8.14292			rs1475887	5.4803			rs11083971	8.41146
rs1107553	7.22008			rs1241640	8.09984			rs2826852	5.4789			rs2061915	8.36278
rs5746770	7.08034			rs1448565	8.08035			rs469000	5.46903			rs422219	8.35483
rs6005267	6.9939			rs1899153	8.06422			rs2243635	5.44281			rs12463085	8.35367
rs3213584	6.91009			rs7152749	7.98135			rs2247057	5.43926			rs7343067	8.29348
rs11913609	6.85966			rs7148646	7.92324			rs915569	5.43253			rs659555	8.29005
rs134871	6.85234			rs977122	7.84876			rs2831679	5.43159			rs8100020	8.28809
rs5759621	6.82885			rs17116252	7.83187			rs2833272	5.43114			rs1997563	8.2779
rs13056243	6.80144			rs1957476	7.80948			rs383576	5.41324			rs3786947	8.24283
rs6006470	6.78486			rs11626395	7.69888			rs9984920	5.40738			rs8104957	8.18854
rs9611328	6.75196			rs11157268	7.67177			rs463481	5.3997			rs846900	8.17585
rs5766999	6.70321			rs2807784	7.64979			rs724561	5.39886			rs11879734	8.15048
rs4819644	6.69249			rs2682836	7.4359			rs2835169	5.36373			rs3844442	8.10242
rs3747141	6.67203			rs8015175	7.37883			rs2247802	5.354			rs7255861	8.09686
rs989557	6.66534			rs17114479	7.26316			rs2250911	5.33439			rs4805618	8.09195
rs361594	6.66433			rs10162405	7.22008			rs369977	5.32998			rs2739460	8.08042
rs2009111	6.5197			rs17109021	7.16348			rs2830727	5.32438			rs2571081	8.07318
rs5750630	6.47106			rs1176970	7.11124			rs4816597	5.31846			rs2033482	8.06159
rs12169716	6.42643			rs2180892	7.07058			rs2823169	5.31539			rs429774	8.04257
rs5749104	6.40526			rs1624840	7.04625			rs2187298	5.29691			rs11669128	8.03753
rs5998745	6.3955			rs8020679	7.04043			rs2898402	5.29347			rs17160147	8.02627
rs5764234	6.34944			rs10150519	7.01416			rs2828177	5.28917			rs2965160	7.99656
rs762919	6.34615			rs11157147	6.93943			rs2830755	5.258			rs983495	7.99084
rs138118	6.28838			rs221696	6.89891			rs2828798	5.2531			rs7245949	7.98051
rs2073759	6.2049			rs1176964	6.89128			rs998383	5.25256			rs10413586	7.96511
rs1012068	6.19613			rs7158783	6.88477			rs420178	5.22586			rs865864	7.95905
rs134651	6.16824			rs4246996	6.81512			rs8133195	5.22133			rs1978435	7.94278
rs5996453	6.14807			rs2415620	6.80697			rs229116	5.20418			rs7258875	7.93953
rs133290	6.08703			rs2415306	6.79507			rs2829205	5.2006			rs7249714	7.90599
rs7285751	6.04634			rs7145478	6.7305			rs2829252	5.20026			rs734379	7.90455
rs135110	6.03141			rs2331982	6.61232			rs2834354	5.19463			rs893179	7.8955
rs6003472	5.96791			rs2877845	6.5471			rs7283399	5.18823			rs3830	7.88961
rs2800969	5.91027			rs6572408	6.50458			rs8127444	5.18661			rs7255053	7.88431
rs9614162	5.89418			rs17278712	6.47936			rs2829545	5.18635			rs1401926	7.88335
rs2017874	5.84256			rs1742656	6.46005			rs2837701	5.18267			rs1496402	7.86409
rs2179065	5.78569			rs6572267	6.42762			rs2837697	5.17575			rs4801847	7.84693
rs2800980	5.75168			rs2180375	6.41077			rs1788312	5.16358			rs1233441	7.84414
rs5750178	5.75161			rs2083509	6.34269			rs2828801	5.16261			rs2569744	7.82851
rs7290053	5.74312			rs2157015	6.32052			rs11088404	5.16183			rs2238625	7.82134
rs2072514	5.69614			rs11625370	6.29271			rs2823149	5.16077			rs275841	7.81632
rs5752964	5.61737			rs2022835	6.27178			rs2835787	5.1467			rs2123731	7.79445
rs737909	5.60568			rs17107936	6.24097			rs2834303	5.14192			rs7249209	7.78349
rs11089599	5.6016			rs1168488	6.22858			rs2821796	5.11306			rs1506684	7.78053
rs1033407	5.515			rs202963	6.22349			rs2829257	5.10597			rs4141856	7.77923
rs8137408	5.50317			rs10147518	6.18936			rs2834297	5.08398			rs2249152	7.76232
rs140079	5.48228			rs221703	6.15703			rs2827826	5.08066			rs892595	7.74925
rs5748190	5.43964			rs1952407	6.14046			rs2032313	5.06175			rs14394	7.72592
rs8139495	5.41033			rs1951273	6.10765			rs2212916	5.05373			rs11084564	7.72097
rs12158355	5.38366			rs12434403	6.07063			rs466850	5.05328			rs2722750	7.7171
rs6001585	5.38209			rs10162424	6.03182			rs2835952	5.04484			rs734380	7.71323
rs9614300	5.37516			rs7493942	6.00174			rs2837707	5.03595			rs2053815	7.71022
rs713651	5.35248			rs7153434	5.99791			rs463886	5.0345			rs190672	7.6843
rs2958654	5.32769			rs1176971	5.90718			rs2835965	5.0139			rs3794974	7.6806
rs6008770	5.31454			rs1956964	5.87162			rs11087943	5.01355			rs7249636	7.67685
rs9605155	5.30719			rs1950359	5.86016			rs2860156	5.01136			rs4801583	7.65628
rs16997937	5.29359			rs17094596	5.77898			rs2837536	4.99936			rs4805632	7.64622
rs2857641	5.27781			rs7155547	5.75771			rs229122	4.99912			rs2100643	7.63897
rs415651	5.26833			rs8022374	5.71892			rs1967866	4.9984			rs7254094	7.62488
rs240351	5.23145			rs17113554	5.64285			rs2212567	4.9966			rs11671438	7.62433
rs17820181	5.22642			rs1958768	5.63827			rs915568	4.99222			rs4804436	7.61101
rs1894489	5.20494			rs2415456	5.62226			rs2835226	4.99184			rs1833777	7.60906
rs5749571	5.20208			rs17555229	5.53519			rs2826853	4.99095			rs12608495	7.60716
rs390647	5.19127			rs8006214	5.50296			rs2026259	4.99064			rs965537	7.60162
rs9616239	5.18509			rs11157522	5.40207			rs2252962	4.98576			rs11668329	7.59791
rs4020	5.18137			rs4982063	5.39654			rs7282964	4.97066			rs2739451	7.58652
rs2267348	5.15522			rs8005111	5.3962			rs2830918	4.96646			rs1609459	7.57612
rs425076	5.15026			rs1959258	5.39576			rs4817891	4.95626			rs10417520	7.57284
rs9623812	5.13178			rs2007939	5.37602			rs2236646	4.95207			rs11669741	7.52537
rs5762839	5.13128			rs10909625	5.30401			rs1892680	4.94356			rs10420813	7.5227
rs11704652	5.11094			rs2150531	5.28174			rs2212533	4.94346			rs613648	7.47123
rs1296795	5.07455			rs1601422	5.23492			rs2823144	4.94319			rs2053814	7.46328
rs6008197	5.06858			rs10431641	5.23151			rs2837705	4.92588			rs1465789	7.44436
rs2042794	5.0565			rs1475516	5.22558			rs762145	4.92436			rs10448	7.42745
rs7291198	5.04884			rs7145965	5.19788			rs2834352	4.92118			rs6512110	7.41045
rs5755413	4.99321			rs2236248	5.19335			rs198123	4.91079			rs8103099	7.39791
rs469997	4.96021			rs12897764	5.18797			rs59682	4.90235			rs2341635	7.36481
rs9619326	4.93278			rs7148978	5.1845			rs1699640	4.90041			rs10410136	7.33543
rs6006546	4.91793			rs2776569	5.15883			rs229127	4.89956			rs10408485	7.33539
rs10854521	4.84639			rs4982279	5.14785			rs2835989	4.89843			rs12710265	7.29825
rs202664	4.81942			rs2165814	5.11441			rs2823139	4.88548			rs13343614	7.2769
rs2337501	4.79431			rs8006007	5.10818			rs117214	4.88047			rs570896	7.25347
rs1023358	4.76998			rs11157150	5.08145			rs2840361	4.87041			rs7254750	7.21039
rs739296	4.73836			rs10483596	5.08008			rs1893581	4.86891			rs10414856	7.19312
rs8136328	4.72228			rs8022435	5.07411			rs2835961	4.86833			rs11667775	7.17939
NOTE: To grow RFs and estimate permutation importance values, we used the software R with
the randomForest package by Liaw and Wiener. Because of computational limitations, we were
not able to grow one RF containing all variables with estimation importance via the permutation
procedure. Instead, 155 RFs were grown based on subsets of 1607 (HT), 1649 (T2D), 472 (BD), 276(CAD) variables,
randomly selected without replacement. For every RF, 500 trees were grown with a random selection of
20 variables per node. On average each variable was contained in a RF 84 times. The above file list the top 150 mostly
significant SNPs.
